# Supplementary material for: N-Phenacyldibromobenzimidazoles—Synthesis Optimization and Evaluation of Their Cytotoxic Activity
Source: Molecules. 2022 Jul 7;27(14):4349. doi: 10.3390/molecules27144349 (PMC9315981; doi:10.3390/molecules27144349)
Supplement: Supplementary file 1 [file molecules-27-04349-s001.zip]

Archive with 2 entries (2 files):
- SUPP INFO _ 1_ HPLC.pdf
- SUPP INFO _ 2 _ analytical data of compounds and biological tests.pdf
